# Supplementary material for: Repeatability of swimming activity of the Patagonian grouper Acanthistius patachonicus based on accelerometry
Source: Conserv Physiol. 2024 Oct 28;12(1):coae074. doi: 10.1093/conphys/coae074 (PMC11519044; doi:10.1093/conphys/coae074)
Supplement: Web_Material_coae074 [file web_material_coae074.zip]

Archive with 1 entries (1 files):
- Suppl Mat _Repeatability Revised.pdf
